# Supplementary material for: Integrating Gut Microbiome and Metabolome to Gain Insight into Metabolic Dysfunction-Associated Steatotic Liver Disease
Source: Gastro Hep Adv. 2025 Aug 29;4(10):100783. doi: 10.1016/j.gastha.2025.100783 (PMC12547235; doi:10.1016/j.gastha.2025.100783)
Supplement: Supplementary data_Final [file mmc1.xlsx]

## Sheet: Content
Supplementary tables and figures
Title: Integrating Gut Microbiome and Metabolome To Gain Insight Into Metabolic Dysfunction-associated Steatotic Liver Disease
Authors: Xiaofang Zhang, Jinluan Chen, Laurens A. van Kleef, Carolina Medina-Gomez, Joyce B.J. van Meurs, M. Arfan Ikram, Robert Kraaij, Willem Pieter Brouwer, Robert J. de Knegt, Shahzad Ahmad, Mohsen Ghanbari
Supplementary tables
Table A1. Characteristics of the study participants.
Table A2. The prevalence of phyla between metabolic dysfunction-associated steatotic liver disease (MASLD) strata.
Table A3. Association of alpha diversity and log(Firmicutes/Bacteroidetes) ratio with MASLD.
Table A4. Previously reported functional roles and disease associations of the 17 identified genera based on literature review.
Table A5. Circulating metabolites significantly associated with MASLD.
Table A6. MASLD-associated circulating metabolites significantly associated with gut microbiota.
Table A7. Association of TMAO and related precursors with metabolic associated MASLD,liver fibrosis, alpha diversity, and the MASLD-associated genera.
Table A8. Sensitivity analysis of the associations between TMAO and related precursors with MASLD, liver fibrosis, alpha diversity, and MASLD-associated genera.
Supplementary figures
Figure A1. The relative abundance of phyla in the 1267 participants with microbiome and ultrasound data.

## Sheet: Table A1
Table A1. Characteristics of the study participants.
Characteristic	Participants with gut-microbiome and ultrasound data (n=1,267)	participants with metabolomics and ultrasound data (n=1,024)	Participants with metabolomics, gut-microbiome and ultrasound data (n=836)
MASLD, n (%)	390 (30.8)	306 (29.9)	260 (31.1)
Liver fibrosis #, n (%)	46 (4.1)	42 (4.7)	40 (4.8)
Age, years	62.7 (5.7)	62.7 (6.0)	62.6 (6.0)
Female, n (%)	734 (57.9)	573 (56.0)	464 (55.5)
Lifestyle behaviors
Current/former smoking, n (%)	839 (66.2)	682 (66.6)	563 (67.3)
Alcohol intake, gram/day	6.4 (1.3-8.6)	8.6 (1.6-8.6)	6.4 (1.6-8.6)
Total energy intake (kcal/day)	2242 (1877-2752)	2285 (1889-2764)	2286 (1890-2786)
Physical activity (METeqh/ wk)	49.2 (21.6-84.7)	49.6 (21.0-83.9)	49.0 (22.0-83.6)
Dutch diet quality score $	7.0 (6.0-8.0)	7.0 (6.0-8.0)	7.0 (6.0-8.0)
Cardiometabolic risk factors
Body mass index ≥ 25	877 (69.2)	709 (69.2)	579 (69.3)
Waist circumference
Male >94cm	333 (26.3)	292 (28.5)	237 (28.3)
Female >80cm	551 (43.5)	429 (41.9)	347 (41.5)
Type 2 diabetes, n (%)	136 (10.7)	106 (10.4)	86 (10.3)
Antidiabetics therapy, n (%)	77 (6.1)	59 (5.8)	49 (5.9)
Hypertension, n (%)	765 (60.4)	591 (57.7)	507 (60.6)
Triglycerides ≥1.7mmol/L	338 (26.7)	276 (27.0)	224 (26.8)
HDL-cholesterol
Male ≤1.0 mmol/L	109 (8.6)	93 (9.1)	76 (9.1)
Female ≤1.3 mmol/L	147 (11.6)	121 (11.8)	91 (10.9)
Lipid lowering treatment, n (%)	338 (26.6)	271 (26.5)	218 (26.1)
Medication using
Antibiotic use, n (%)
No	1035 (81.7)	937 (91.5)	696 (83.3)
1-3 months	76 (6.0)	0 (0)	48 (5.7)
4-12 months	156 (12.3)	0 (0)	92 (11.0)
Microbial diversity
Shannon index	3.98 (0.44)	-	3.99 (0.43)
Inverse Simpson index	32.1 (14.4)	-	32.6 (14.3)
Number of observed ASVs	157.4 (55.9)	-	155.8 (53.2)
Technical covariates
Time in the mail, n (%)
0-3 days	1178 (93.0)	-	834 (99.8)
4-6 days	89 (7.0)	-	2 (0.2)
DNA isolation batch # 0/1	920/347	-	642/194
Value is presented as mean (standard deviation), sample sizes (%), or median (inter-quartile range). # Liver fibrosis (liver stiffness measurements ≥8.0 kPa): A group N= 1116, B group N= 893, C group N= 836 reliable measurements. $ Theoretical range 0–14, where a higher score is better adherence to the Dutch dietary guidelines.

## Sheet: Table A2
Table A2. The prevalence of phyla between metabolic dysfunction-associated steatotic liver disease (MASLD) strata.
	No MASLD (N=877 )	MASLD (N= 390)	P-value*
Firmicutes	0.80 (0.14)	0.79 (0.15)	0.58
Proteobacteria	4.21E-2 (8.74E-2)	3.94E-2 (8.66E-2)	0.16
Actinobacteriota	0.025 (8.74E-2)	0.027 (0.36)	0.79
Bacteroidota	0.13 (0.12)	0.14 (0.14)	0.91
Verrucomicrobiota	3.12E-3 (1.46E-2)	3.67E-3 (1.27E-2)	0.23
Desulfobacterota	1.27E-3 (2.62E-3)	1.21E-3 (2.96E-3)	0.63
Cyanobacteria	5.40E-4 (4.55E-3)	3.18E-4 (1.40E-3)	0.073
Patescibacteria	7.61E-5 (2.87E-4)	6.91E-5 (2.27E-4)	0.7
Synergistota	3.67E-5 (2.11E-4)	8.50E-5 (8.83E-4)	0.12
Euryarchaeota	6.13E-5 (3.26E-4)	2.31E-5 (1.32E-4)	0.0032
The prevalence of phyla mean value and stadard deviation are given. The prevalence of all phyla add up to 1. * P-value based on Wilcoxon Rank Sum test comparing MASLD and No MASLD per phylum. The significance threshold is p-value< 0.05 and the p-value surpassing the significance threshold is bold.

## Sheet: Table A3
Table A3. Association of alpha diversity and log(Firmicutes/Bacteroidetes) ratio with MASLD.
	Shannon Index		Observed Richness
	OR (95%CI)	P-value	OR (95%CI)	P-value
Model 1	0.57 (0.43-0.75)	5.31e-05	0.50 (0.36-0.69)	2.6e-05
Model 2	0.73 (0.53-0.99)	0.042	0.66 (0.46-0.95)	0.027
	Inverse Simpson Index		Log(Firmicutes/Bacteroidetes) ratio
	OR (95%CI)	P-value	OR (95%CI)	P-value
Model 1	0.72 (0.58-0.90)	0.0033	1.00 (0.82-1.21)	0.997
Model 2	0.85 (0.66-1.10)	0.21	0.93 (0.75-1.15)	0.52
Value are odds ratios (OR) and 95% confidence intervals (CI) from logistic regression models for associations between Shannon Index, Observed richness and Inverse Simpson Index with MASLD. Observed richness and Inverse Simpson Index log-transformed to normal distribution before analysis.
Model 1: Age + sex+ time in mail +DNA isolation Batch Model 2: Model 1+ BMI+ smoking + alcohol consumption + energy intake + physical activity + antibiotic use. Results with p-value<0.05 are regarded as significant associations, and the p-value surpassing the significance threshold is bold and filled red.
Abbreviations: MASLD, metabolic dysfunction-associated steatotic liver disease.

## Sheet: Table A4
Table A4. Previously reported functional roles and disease associations of the 17 identified genera based on literature review.
Genus	Functional roles	Disease associations	References
Lachnospiraceae UCG-010	Breaks down complex carbohydrates into short-chain fatty acid (SCFAs)	Linked to metabolic syndrome, hypertension, and kidney disease	[1] [2]
Bilophila	Sulfite-reducing; utilizes taurine-conjugated bile acids; thrives in high-fat environments	Linked to inflammatory bowel disease, non-alcoholic fatty liver disease, metabolic syndrome	[3] [4]
Adlercreutzia	Metabolizing dietary isoflavones into bioactive compounds like equol, which have estrogenic and antioxidant properties.	Linked to benefits in menopausal symptoms and potentially hormone-dependent cancers, and improved lipid metabolism and obesity regulation.	[5] [6]
Clostridium sensu stricto 1	Involved in fermentation of carbohydrates and protein, producing various metabolites including SCFAs and gases.	Linked to diarrhea and necrotizing enterocolitis, and producing butyrate and other short-chain fatty acid.	[7] [8]
Parasutterella	Impacts bile acid metabolism and aromatic amino acid pathways	Altered in inflammatory bowel syndrome, non-alcoholic fatty liver disease,, and type 2 diabetes	[9] [10]
Ruminococcus torques group	The glycoprotein component of the intestinal mucus layer, influencing gut barrier function and mucosal immunity	Linked to Inflammatory bowel disease, Irritable bowel syndrome, and metabolic disorders	[11] [12]
Christensenellaceae R-7 group	Produces SCFAs (e.g., butyrate); associated with leanness and host metabolism	Protective in obesity, metabolic disorders, and aging	[13] [14]
Eubacterium ruminantium group	involved in fermenting complex carbohydrates, producing SCFAs	Linked to inflammatory diseases and metabolic disorders	[15] [16]
CAG-352	Produces SCFAs (e.g., butyrate)	Linked to Cirrhosis and HCC, Parkinson’s disease	[17] [18]
Eubacterium xylanophilum group	fermenting complex carbohydrates, generating SCFAs	Linked to obesity, metabolic health	[19]
Dorea	Ferments complex carbohydrates and produces lactic acid and SCFAs	Linked to type 2 diabetes, prediabetes, obesity, and coronary artery disease	[20] [21]
Flavonifractor	Fermentation and SCFAs production	Linked to Irritable bowel syndrome and cardiovascular disease	[22] [23]
Fusicatenibacter	Carbohydrate fermentation and Immunomodulation	Linked to inflammatory bowel disease, coronary artery disease	[24] [25]
Agathobacter	Primary butyrate producer, and degradation of dietary fibers	Linked to Alzheimer’s disease and diabetic kidney disease	[26]
Romboutsia	Tryptophan pathway modulation, carbohydrate fermentation, and bile acid metabolism	Linked to metabolic dysregulation	[27]
Turicibacter	Bile acid metabolism and lipid regulation	Linked to fatty liver disease and liver fibrosis	[28]
Lachnospiraceae AC2044 group	SCFA-related metabolism and diet-responsive	Linked to obesity, immune health	[29] [30]
References:
[1] Ren Q, Cui C, et.al. Causal relationship between gut microbiota and metabolic syndrome: A bidirectional Mendelian randomization study. Medicine (Baltimore). 2025 Apr 25;104(17):e42179. PMID: 40295236; PMCID: PMC12040044.
[2] Chen ZJ, Wang R, et.al. Genetically Predicted Causal Relationship between Gut Microbiota and Various Kidney Diseases. Kidney Dis (Basel). 2025 Feb 27;11(1):170-185. doi: 10.1159/000544915. PMID: 40191763; PMCID: PMC11970880.
[3] Ivanov II, Honda K. Intestinal commensal microbes as immune modulators. Cell Host Microbe. 2012 Oct 18;12(4):496-508. doi: 10.1016/j.chom.2012.09.009. PMID: 23084918; PMCID: PMC3516493.
[4] Le Roy T, Llopis M, Lepage P, Bruneau A, Rabot S, Bevilacqua C, Martin P, Philippe C, Walker F, Bado A, Perlemuter G, Cassard-Doulcier AM, Gérard P. Intestinal microbiota determines development of non-alcoholic fatty liver disease in mice. Gut. 2013 Dec;62(12):1787-94. doi: 10.1136/gutjnl-2012-303816. Epub 2012 Nov 29. PMID: 23197411.
[5] Lv J, Jin S, et. al. Equol: a metabolite of gut microbiota with potential antitumor effects. Gut Pathog. 2024 Jul 7;16(1):35. doi: 10.1186/s13099-024-00625-9. PMID: 38972976; PMCID: PMC11229234.
[6] Hu R, Liu Z, et. al. Gut Microbiota and Critical Metabolites: Potential Target in Preventing Gestational Diabetes Mellitus? Microorganisms. 2023 Jun 30;11(7):1725. PMID: 37512897; PMCID: PMC10385493.
[7] Gupta RS, Gao B. Phylogenomic analyses of clostridia and identification of novel protein signatures that are specific to the genus Clostridium sensu stricto (cluster I). Int J Syst Evol Microbiol. 2009 Feb;59(Pt 2):285-94. PMID: 19196767.
[8] Zhu J, Sun Y, et. al. Comparative analysis of fecal microbiota between diarrhea and non-diarrhea piglets reveals biomarkers of gut microbiota associated with diarrhea. Anim Nutr. 2024 Sep 28;19:401-410. PMID: 39640543; PMCID: PMC11617881.
[9] Ju T, Kong JY, et. al. Defining the role of Parasutterella, a previously uncharacterized member of the core gut microbiota. ISME J. 2019 Jun;13(6):1520-1534. doi: 10.1038/s41396-019-0364-5. Epub 2019 Feb 11. PMID: 30742017; PMCID: PMC6776049.
[10] Henneke L, Schlicht K, et. al. A dietary carbohydrate - gut Parasutterella - human fatty acid biosynthesis metabolic axis in obesity and type 2 diabetes. Gut Microbes. 2022 Jan-Dec;14(1):2057778. PMID: 35435797; PMCID: PMC9037427.
[11] Schaus SR, Vasconcelos Pereira G, et.al. Ruminococcus torques is a keystone degrader of intestinal mucin glycoprotein, releasing oligosaccharides used by Bacteroides thetaiotaomicron. mBio. 2024 Aug 14;15(8):e0003924.
[12] Lakshmanan AP, Al Zaidan S, et. al. Increased Relative Abundance of Ruminoccocus Is Associated With Reduced Cardiovascular Risk in an Obese Population. Front Nutr. 2022 Apr 28;9:849005. doi: 10.3389/fnut.2022.849005. PMID: 35571941; PMCID: PMC9097523.
[13] Waters JL, Ley RE. The human gut bacteria Christensenellaceae are widespread, heritable, and associated with health. BMC Biol. 2019 Oct 28;17(1):83. doi: 10.1186/s12915-019-0699-4. PMID: 31660948; PMCID: PMC6819567.
[14] Goodrich JK, Waters JL, et. al. Human genetics shape the gut microbiome. Cell. 2014 Nov 6;159(4):789-99. PMID: 25417156; PMCID: PMC4255478.
[15] Mukherjee A, Lordan C, et. al. Gut microbes from the phylogenetically diverse genus Eubacterium and their various contributions to gut health. Gut Microbes. 2020 Nov 9;12(1):1802866. PMID: 32835590; PMCID: PMC7524325.
[16] Bridgeman SC, Northrop W, et. al. Butyrate generated by gut microbiota and its therapeutic role in metabolic syndrome. Pharmacol Res. 2020 Oct;160:105174. doi: 10.1016/j.phrs.2020.105174. Epub 2020 Aug 27. PMID: 32860943.
[17] Zhang H, Wu J, et. al. Identification reproducible microbiota biomarkers for the diagnosis of cirrhosis and hepatocellular carcinoma. AMB Express. 2023 Mar 21;13(1):35. PMID: 36943499; PMCID: PMC10030758.
[18] Wang S, Yang L, et. al. Characteristic gut microbiota and metabolic changes in patients with pulmonary tuberculosis. Microb Biotechnol. 2022 Jan;15(1):262-275. Epub 2021 Feb 18. PMID: 33599402; PMCID: PMC8719804.
[19] Wei J, Zhao Y, et. al. Dietary Polysaccharide from Enteromorpha clathrata Attenuates Obesity and Increases the Intestinal Abundance of Butyrate-Producing Bacterium, Eubacterium xylanophilum, in Mice Fed a High-Fat Diet. Polymers (Basel). 2021 Sep 26;13(19):3286.
[20] Taras D, Simmering R, et. al. Reclassification of Eubacterium formicigenerans Holdeman and Moore 1974 as Dorea formicigenerans gen. nov., comb. nov., and description of Dorea longicatena sp. nov., isolated from human faeces. Int J Syst Evol Microbiol. 2002 Mar;52(Pt 2):423-428.
[21] Companys J, Gosalbes MJ, et. al. Gut Microbiota Profile and Its Association with Clinical Variables and Dietary Intake in Overweight/Obese and Lean Subjects: A Cross-Sectional Study. Nutrients. 2021 Jun 13;13(6):2032. doi: 10.3390/nu13062032. PMID: 34199239; PMCID: PMC8231825.
[22] Luo S, Zhao Y, et. al. Flavonifractor plautii Protects Against Elevated Arterial Stiffness. Circ Res. 2023 Jan 20;132(2):167-181. doi: 10.1161/CIRCRESAHA.122.321975. Epub 2022 Dec 28. PMID: 36575982.
[23] Kelepouri D, Mavropoulos A, et. al.The Role of Flavonoids in Inhibiting Th17 Responses in Inflammatory Arthritis. J Immunol Res. 2018 Mar 5;2018:9324357. PMID: 29693024; PMCID: PMC5859886.
[24] Chen L, Mou X, et. al. Alterations in gut microbiota and host transcriptome of patients with coronary artery disease. BMC Microbiol. 2023 Nov 3;23(1):320. PMID: 37924005; PMCID: PMC10623719.
[25] Takeshita K, Mizuno S, et. al. A Single Species of Clostridium Subcluster XIVa Decreased in Ulcerative Colitis Patients. Inflamm Bowel Dis. 2016 Dec;22(12):2802-2810.
[26] Lv X, Zhan L, et. al.Gut commensal Agathobacter rectalis alleviates microglia-mediated neuroinflammation against pathogenesis of Alzheimer disease. iScience. 2024 Oct 5;27(11):111116. PMID: 39498309; PMCID: PMC11532950.
[27] Liu JR, Miao H, et.al. Gut microbiota-derived tryptophan metabolism mediates renal fibrosis by aryl hydrocarbon receptor signaling activation. Cell Mol Life Sci. 2021 Feb;78(3):909-922. doi: 10.1007/s00018-020-03645-1. Epub 2020 Sep 23. PMID: 32965514; PMCID: PMC11073292.
[28] Buchynskyi M, Kamyshna I, et. al. Unlocking the gut-liver axis: microbial contributions to the pathogenesis of metabolic-associated fatty liver disease. Front Microbiol. 2025 Apr 25;16:1577724. doi: 10.3389/fmicb.2025.1577724. PMID: 40351307; PMCID: PMC12061941.
[29] Lemaire M, Dou S, et. al. Addition of dairy lipids and probiotic Lactobacillus fermentum in infant formula programs gut microbiota and entero-insular axis in adult minipigs. Sci Rep. 2018 Aug 3;8(1):11656. doi: 10.1038/s41598-018-29971-w. PMID: 30076313; PMCID: PMC6076243.
[30] Brandi LA, Nunes AT, et. al. Dietary Energy Sources Affect Cecal and Fecal Microbiota of Healthy Horses. Animals (Basel). 2024 Dec 3;14(23):3494. doi: 10.3390/ani14233494. PMID: 39682460; PMCID: PMC11639918.

## Sheet: Table A5
Table A5. Circulating metabolites significantly associated with MASLD.
No.	Metabolites	Superpathway	Subpathway	Beta	SE	P-value	Q-value
1	metabolonic lactone sulfate	Partially Characterized Molecules	Partially Characterized Molecules	0.675522	0.0929402	3.64e-13	3.48e-10
2	palmitoyl-oleoyl-glycerol (16:0/18:1) [1]*	Lipid	Diacylglycerol	0.636369	0.088642	7.02e-13	3.48e-10
3	palmitoyl-arachidonoyl-glycerol (16:0/20:4) [2]*	Lipid	Diacylglycerol	0.596833	0.0852736	2.58e-12	8.51e-10
4	palmitoyl-oleoyl-glycerol (16:0/18:1) [2]*	Lipid	Diacylglycerol	0.637039	0.0916703	3.67e-12	9.1e-10
5	behenoyl dihydrosphingomyelin (d18:0/22:0)*	Lipid	Dihydrosphingomyelins	0.633998	0.0928595	8.64e-12	1.71e-09
6	1-carboxyethylleucine	Amino Acid	Leucine, Isoleucine and Valine Metabolism	0.605945	0.0906475	2.32e-11	3.82e-09
7	4-hydroxyglutamate	Amino Acid	Glutamate Metabolism	0.60349	0.0939573	1.34e-10	1.89e-08
8	1-carboxyethylvaline	Amino Acid	Leucine, Isoleucine and Valine Metabolism	0.571248	0.0892204	1.53e-10	1.89e-08
9	2-aminoadipate	Amino Acid	Lysine Metabolism	0.550114	0.0909186	1.44e-09	1.59e-07
10	X - 12456	-	-	0.510997	0.0848306	1.7e-09	1.69e-07
11	X - 26109	-	-	0.501113	0.0837097	2.15e-09	1.93e-07
12	1-stearoyl-2-docosahexaenoyl-GPE (18:0/22:6)*	Lipid	Phosphatidylethanolamine (PE)	0.528739	0.088936	2.76e-09	2.28e-07
13	myristoyl-linoleoyl-glycerol (14:0/18:2) [2]*	Lipid	Diacylglycerol	0.467461	0.0792722	3.7e-09	2.8e-07
14	palmitoyl-linoleoyl-glycerol (16:0/18:2) [2]*	Lipid	Diacylglycerol	0.527131	0.0895529	3.95e-09	2.8e-07
15	1-carboxyethylisoleucine	Amino Acid	Leucine, Isoleucine and Valine Metabolism	0.524754	0.0896414	4.8e-09	3e-07
16	1-stearoyl-2-oleoyl-GPE (18:0/18:1)	Lipid	Phosphatidylethanolamine (PE)	0.529672	0.0905071	4.85e-09	3e-07
17	palmitoyl-docosahexaenoyl-glycerol (16:0/22:6) [1]*	Lipid	Diacylglycerol	0.467526	0.0802001	5.56e-09	3.24e-07
18	1-palmitoyl-2-palmitoleoyl-GPC (16:0/16:1)*	Lipid	Phosphatidylcholine (PC)	0.516439	0.0888982	6.27e-09	3.45e-07
19	2-oxoarginine*	Amino Acid	Urea cycle; Arginine and Proline Metabolism	0.497137	0.0862878	8.34e-09	4.35e-07
20	N-stearoyl-sphinganine (d18:0/18:0)*	Lipid	Dihydroceramides	0.487827	0.0848356	8.91e-09	4.42e-07
21	sphingomyelin (d18:0/20:0, d16:0/22:0)*	Lipid	Dihydrosphingomyelins	0.558096	0.097263	9.58e-09	4.52e-07
22	1-carboxyethylphenylalanine	Amino Acid	Phenylalanine Metabolism	0.491534	0.0883389	2.63e-08	1.19e-06
23	1-palmitoyl-2-oleoyl-GPE (16:0/18:1)	Lipid	Phosphatidylethanolamine (PE)	0.484418	0.0898744	7.05e-08	3.04e-06
24	glutamate	Amino Acid	Glutamate Metabolism	0.527335	0.0997562	1.25e-07	5.16e-06
25	1-stearoyl-2-linoleoyl-GPE (18:0/18:2)*	Lipid	Phosphatidylethanolamine (PE)	0.453798	0.0867706	1.7e-07	6.72e-06
26	palmitoleoyl-linoleoyl-glycerol (16:1/18:2) [1]*	Lipid	Diacylglycerol	0.42534	0.0840866	4.23e-07	1.61e-05
27	3-methyl-2-oxovalerate	Amino Acid	Leucine, Isoleucine and Valine Metabolism	0.451793	0.0905235	6.01e-07	2.21e-05
28	1-carboxyethyltyrosine	Amino Acid	Tyrosine Metabolism	0.421782	0.0847533	6.47e-07	2.29e-05
29	cyclo(leu-pro)	Peptide	Dipeptide	0.415738	0.0839439	7.32e-07	2.5e-05
30	X - 19438	-	-	0.404757	0.0820415	8.07e-07	2.67e-05
31	sphingomyelin (d18:0/18:0, d19:0/17:0)*	Lipid	Dihydrosphingomyelins	0.449056	0.0915775	9.41e-07	3.01e-05
32	palmitoleoyl-oleoyl-glycerol (16:1/18:1) [2]*	Lipid	Diacylglycerol	0.40429	0.0826196	9.91e-07	3.07e-05
33	1-palmitoyl-2-arachidonoyl-GPI (16:0/20:4)*	Lipid	Phosphatidylinositol (PI)	0.439589	0.0930445	2.31e-06	6.93e-05
34	1-palmitoleoylglycerol (16:1)*	Lipid	Monoacylglycerol	0.381186	0.0820408	3.38e-06	9.85e-05
35	4-methyl-2-oxopentanoate	Amino Acid	Leucine, Isoleucine and Valine Metabolism	0.413139	0.0891487	3.58e-06	0.000101423
36	1-palmitoyl-2-linoleoyl-GPE (16:0/18:2)	Lipid	Phosphatidylethanolamine (PE)	0.377221	0.0817897	3.99e-06	0.000108587
37	fructosyllysine	Amino Acid	Lysine Metabolism	0.415565	0.0901719	4.05e-06	0.000108587
38	diacylglycerol (16:1/18:2 [2], 16:0/18:3 [1])*	Lipid	Diacylglycerol	0.384813	0.083798	4.39e-06	0.000114412
39	1-palmitoyl-2-linoleoyl-GPI (16:0/18:2)	Lipid	Phosphatidylinositol (PI)	0.368867	0.0805908	4.72e-06	0.00011984
40	aspartate	Amino Acid	Alanine and Aspartate Metabolism	0.45394	0.0999164	5.54e-06	0.000136265
41	X - 15245	-	-	0.373333	0.0822402	5.64e-06	0.000136265
42	1-palmitoyl-2-oleoyl-GPI (16:0/18:1)*	Lipid	Phosphatidylinositol (PI)	0.397913	0.0893735	8.5e-06	0.000200508
43	isoleucine	Amino Acid	Leucine, Isoleucine and Valine Metabolism	0.553528	0.125337	1e-05	0.000231363
44	dihomo-linoleoylcarnitine (C20:2)*	Lipid	Fatty Acid Metabolism (Acyl Carnitine, Polyunsaturated)	-0.361164	0.082728	1.27e-05	0.00028542
45	alpha-hydroxyisovalerate	Amino Acid	Leucine, Isoleucine and Valine Metabolism	0.370606	0.0853928	1.42e-05	0.00031376
46	2-hydroxy-3-methylvalerate	Amino Acid	Leucine, Isoleucine and Valine Metabolism	0.370705	0.0867837	1.94e-05	0.000413438
47	N-acetylglycine	Amino Acid	Glycine, Serine and Threonine Metabolism	-0.381523	0.0893641	1.96e-05	0.000413438
48	argininate*	Amino Acid	Urea cycle; Arginine and Proline Metabolism	0.358453	0.0849675	2.46e-05	0.000507271
49	X - 13684	-	-	0.368437	0.0874829	2.54e-05	0.000512974
50	3-methyl-2-oxobutyrate	Amino Acid	Leucine, Isoleucine and Valine Metabolism	0.363455	0.0866738	2.75e-05	0.000544738
51	X - 16087	-	-	0.340545	0.0815903	2.99e-05	0.000581966
52	gamma-glutamylleucine	Peptide	Gamma-glutamyl Amino Acid	0.403483	0.0973442	3.4e-05	0.000642771
53	eicosenoylcarnitine (C20:1)*	Lipid	Fatty Acid Metabolism (Acyl Carnitine, Monounsaturated)	-0.333755	0.0805713	3.44e-05	0.000642771
54	pimeloylcarnitine/3-methyladipoylcarnitine (C7-DC)	Lipid	Fatty Acid Metabolism (Acyl Carnitine, Dicarboxylate)	-0.346	0.0836166	3.5e-05	0.00064315
55	5alpha-androstan-3alpha,17beta-diol monosulfate (1)	Lipid	Androgenic Steroids	0.345495	0.0839706	3.88e-05	0.000699194
56	1-myristoyl-2-palmitoyl-GPC (14:0/16:0)	Lipid	Phosphatidylcholine (PC)	0.33372	0.0812412	4e-05	0.000706975
57	glycosyl ceramide (d18:2/24:1, d18:1/24:2)*	Lipid	Hexosylceramides (HCER)	-0.335269	0.0821241	4.46e-05	0.000761435
58	oleoyl-arachidonoyl-glycerol (18:1/20:4) [2]*	Lipid	Diacylglycerol	0.351878	0.0861931	4.46e-05	0.000761435
59	cinnamoylglycine	Xenobiotics	Food Component/Plant	-0.325236	0.0799213	4.71e-05	0.000791502
60	1-palmitoyl-2-docosahexaenoyl-GPE (16:0/22:6)*	Lipid	Phosphatidylethanolamine (PE)	0.340318	0.0841365	5.24e-05	0.000864837
61	oleoyl-arachidonoyl-glycerol (18:1/20:4) [1]*	Lipid	Diacylglycerol	0.353684	0.0876901	5.5e-05	0.000888591
62	urate	Nucleotide	Purine Metabolism, (Hypo)Xanthine/Inosine containing	0.37627	0.0933492	5.56e-05	0.000888591
63	X - 22834	-	-	0.315045	0.0786828	6.23e-05	0.000979728
64	xanthurenate	Amino Acid	Tryptophan Metabolism	0.328252	0.0820632	6.33e-05	0.000980844
65	lactate	Carbohydrate	Glycolysis, Gluconeogenesis, and Pyruvate Metabolism	0.332805	0.0835407	6.78e-05	0.00103427
66	X - 13844	-	-	-0.314162	0.07984	8.32e-05	0.00124975
67	tetrahydrocortisone glucuronide (5)	Lipid	Corticosteroids	0.335369	0.0859118	9.48e-05	0.00140157
68	1-myristoyl-2-arachidonoyl-GPC (14:0/20:4)*	Lipid	Phosphatidylcholine (PC)	0.330892	0.0867821	0.000137344	0.00200159
69	oleoyl-oleoyl-glycerol (18:1/18:1) [1]*	Lipid	Diacylglycerol	0.32577	0.0856217	0.000141942	0.00203862
70	1-(1-enyl-palmitoyl)-2-oleoyl-GPC (P-16:0/18:1)*	Lipid	Plasmalogen	-0.313618	0.0828439	0.000153312	0.00217046
71	alpha-hydroxyisocaproate	Amino Acid	Leucine, Isoleucine and Valine Metabolism	0.336414	0.0892741	0.000164344	0.00229388
72	X - 25343	-	-	0.32932	0.0875758	0.000169642	0.00233493
73	leucine	Amino Acid	Leucine, Isoleucine and Valine Metabolism	0.441726	0.118384	0.000190493	0.00258601
74	tetrahydrocortisol glucuronide	Lipid	Corticosteroids	0.325983	0.0875323	0.00019598	0.00262454
75	gamma-tocopherol/beta-tocopherol	Cofactors and Vitamins	Tocopherol Metabolism	0.305375	0.08213	0.00020066	0.00265139
76	glycochenodeoxycholate glucuronide (1)	Lipid	Primary Bile Acid Metabolism	0.302003	0.0817138	0.000219141	0.00285748
77	1-palmitoyl-2-arachidonoyl-GPE (16:0/20:4)*	Lipid	Phosphatidylethanolamine (PE)	0.312112	0.0849276	0.000237818	0.00306074
78	glycosyl ceramide (d18:1/23:1, d17:1/24:1)*	Lipid	Hexosylceramides (HCER)	-0.297987	0.0811608	0.000241067	0.00306279
79	1-stearoyl-2-arachidonoyl-GPE (18:0/20:4)	Lipid	Phosphatidylethanolamine (PE)	0.322257	0.0880566	0.000252547	0.00316802
80	N-palmitoyl-sphinganine (d18:0/16:0)	Lipid	Dihydroceramides	0.286687	0.0786306	0.000266365	0.00329959
81	palmitoleoyl-arachidonoyl-glycerol (16:1/20:4) [2]*	Lipid	Diacylglycerol	0.297798	0.0821138	0.000287127	0.00351288
82	1-stearoyl-2-oleoyl-GPC (18:0/18:1)	Lipid	Phosphatidylcholine (PC)	0.342966	0.0948284	0.000298376	0.00360598
83	homoarginine	Amino Acid	Urea cycle; Arginine and Proline Metabolism	0.34183	0.094881	0.000314908	0.00375993
84	creatine	Amino Acid	Creatine Metabolism	0.320383	0.0893434	0.000335829	0.00396199
85	alanine	Amino Acid	Alanine and Aspartate Metabolism	0.320981	0.0898461	0.000353498	0.00412138
86	gamma-glutamylglutamate	Peptide	Gamma-glutamyl Amino Acid	0.304828	0.0855231	0.000364857	0.00420434
87	stearoyl-arachidonoyl-glycerol (18:0/20:4) [2]*	Lipid	Diacylglycerol	0.282265	0.0795576	0.00038827	0.00442271
88	3-(4-hydroxyphenyl)lactate	Amino Acid	Tyrosine Metabolism	0.309513	0.0876437	0.000413217	0.00465339
89	gamma-glutamylisoleucine*	Peptide	Gamma-glutamyl Amino Acid	0.342369	0.0972993	0.000433629	0.00481969
90	cortolone glucuronide (1)	Lipid	Corticosteroids	0.300972	0.0855949	0.000437712	0.00481969
91	2-hydroxybutyrate/2-hydroxyisobutyrate	Amino Acid	Glutathione Metabolism	0.286662	0.0818897	0.000464223	0.00505544
92	glucose	Carbohydrate	Glycolysis, Gluconeogenesis, and Pyruvate Metabolism	0.386772	0.111351	0.000513791	0.00553442
93	N-acetylkynurenine (2)	Amino Acid	Tryptophan Metabolism	0.288069	0.0831821	0.000533971	0.00568995
94	linoleoyl-arachidonoyl-glycerol (18:2/20:4) [1]*	Lipid	Diacylglycerol	0.279887	0.0814535	0.000590036	0.00615562
95	deoxycholate	Lipid	Secondary Bile Acid Metabolism	0.276257	0.0803979	0.000590095	0.00615562
96	pyruvate	Carbohydrate	Glycolysis, Gluconeogenesis, and Pyruvate Metabolism	0.291101	0.0852843	0.000641809	0.00662534
97	isoursodeoxycholate	Lipid	Secondary Bile Acid Metabolism	0.261644	0.0769551	0.00067398	0.00688572
98	palmitoyl-sphingosine-phosphoethanolamine (d18:1/16:0)	Lipid	Ceramide PEs	-0.272126	0.0802276	0.000694028	0.00699154
99	butyrylcarnitine (C4)	Lipid	Fatty Acid Metabolism (also BCAA Metabolism)	0.276954	0.0816928	0.000698448	0.00699154
100	5alpha-androstan-3beta,17beta-diol disulfate	Lipid	Androgenic Steroids	0.333204	0.100518	0.000916814	0.00908563
101	2-methylbutyrylcarnitine (C5)	Amino Acid	Leucine, Isoleucine and Valine Metabolism	0.281006	0.0848476	0.00092669	0.00909257
102	alpha-ketoglutarate	Energy	TCA Cycle	0.321663	0.0973938	0.000957579	0.00930354
103	5alpha-androstan-3beta,17beta-diol monosulfate (2)	Lipid	Androgenic Steroids	0.295008	0.0894515	0.000973894	0.00937018
104	aconitate [cis or trans]	Energy	TCA Cycle	0.293493	0.089098	0.00098754	0.00941012
105	glucuronide of piperine metabolite C17H21NO3 (4)*	Xenobiotics	Food Component/Plant	0.277088	0.0842274	0.00100274	0.00942346
106	N-acetyltryptophan	Amino Acid	Tryptophan Metabolism	0.271456	0.0825522	0.00100796	0.00942346
107	N-acetylcitrulline	Amino Acid	Urea cycle; Arginine and Proline Metabolism	0.25309	0.0773581	0.00106914	0.00990201
108	propionylcarnitine (C3)	Lipid	Fatty Acid Metabolism (also BCAA Metabolism)	0.278359	0.0856176	0.00114924	0.0105453
109	tyrosine	Amino Acid	Tyrosine Metabolism	0.284886	0.0879073	0.00119212	0.0108385
110	piperine	Xenobiotics	Food Component/Plant	0.272773	0.085041	0.00133873	0.0120608
111	glycodeoxycholate 3-sulfate	Lipid	Secondary Bile Acid Metabolism	0.254724	0.0797942	0.00141164	0.012603
112	glycerol 3-phosphate	Lipid	Glycerolipid Metabolism	0.250291	0.0786117	0.0014531	0.0128574
113	lactosyl-N-nervonoyl-sphingosine (d18:1/24:1)*	Lipid	Lactosylceramides (LCER)	-0.24966	0.0788604	0.00154631	0.0134602
114	valine	Amino Acid	Leucine, Isoleucine and Valine Metabolism	0.339425	0.107228	0.0015484	0.0134602
115	linoleoyl-arachidonoyl-glycerol (18:2/20:4) [2]*	Lipid	Diacylglycerol	0.253651	0.0801972	0.00156239	0.0134637
116	alpha-ketobutyrate	Amino Acid	Methionine, Cysteine, SAM and Taurine Metabolism	0.264028	0.0836757	0.00160296	0.0136943
117	2R,3R-dihydroxybutyrate	Lipid	Fatty Acid, Dihydroxy	0.25645	0.0814042	0.0016309	0.0138139
118	androstenediol (3beta,17beta) disulfate (1)	Lipid	Androgenic Steroids	0.299105	0.0951172	0.00166317	0.0139678
119	1-(1-enyl-palmitoyl)-2-palmitoleoyl-GPC (P-16:0/16:1)*	Lipid	Plasmalogen	-0.24588	0.0791015	0.00188095	0.0156485
120	ceramide (d18:1/20:0, d16:1/22:0, d20:1/18:0)*	Lipid	Ceramides	0.286572	0.0922571	0.00189487	0.0156485
121	1-palmitoyl-GPG (16:0)*	Lipid	Lysophospholipid	0.241556	0.0785093	0.0020925	0.0171377
122	N-acetyl-beta-alanine	Nucleotide	Pyrimidine Metabolism, Uracil containing	0.256684	0.0839007	0.00221797	0.0180165
123	gamma-glutamylvaline	Peptide	Gamma-glutamyl Amino Acid	0.283647	0.0928062	0.0022406	0.0180523
124	beta-sitosterol	Lipid	Sterol	-0.251046	0.0831462	0.00253337	0.0202465
125	X - 24588	-	-	0.265077	0.0880179	0.0025985	0.0206009
126	9,10-DiHOME	Lipid	Fatty Acid, Dihydroxy	-0.249815	0.0831044	0.00264672	0.0206399
127	sphingomyelin (d18:1/20:2, d18:2/20:1, d16:1/22:2)*	Lipid	Sphingomyelins	-0.243991	0.0812046	0.00265894	0.0206399
128	cystathionine	Amino Acid	Methionine, Cysteine, SAM and Taurine Metabolism	0.239247	0.0796761	0.00267558	0.0206399
129	1-oleoyl-2-linoleoyl-GPE (18:1/18:2)*	Lipid	Phosphatidylethanolamine (PE)	0.237435	0.0791059	0.00268673	0.0206399
130	1-(1-enyl-palmitoyl)-GPC (P-16:0)*	Lipid	Lysoplasmalogen	-0.228431	0.076353	0.00277364	0.0211437
131	1-stearoyl-2-oleoyl-GPI (18:0/18:1)*	Lipid	Phosphatidylinositol (PI)	0.260012	0.0873534	0.0029151	0.0220524
132	xanthine	Nucleotide	Purine Metabolism, (Hypo)Xanthine/Inosine containing	0.24275	0.0818446	0.00301712	0.0226512
133	1-stearoyl-2-docosahexaenoyl-GPC (18:0/22:6)	Lipid	Phosphatidylcholine (PC)	0.24479	0.0829372	0.00316219	0.0235619
134	oleoyl-linoleoyl-glycerol (18:1/18:2) [1]	Lipid	Diacylglycerol	0.241556	0.0823852	0.00336748	0.0249043
135	sulfate of piperine metabolite C16H19NO3 (3)*	Xenobiotics	Food Component/Plant	0.243959	0.0832771	0.00339531	0.0249241
136	2-O-methylascorbic acid	Cofactors and Vitamins	Ascorbate and Aldarate Metabolism	0.227404	0.0778781	0.00350035	0.0255062
137	formiminoglutamate	Amino Acid	Histidine Metabolism	0.249454	0.0857447	0.00362274	0.0261352
138	hexadecasphingosine (d16:1)*	Lipid	Sphingosines	0.227004	0.0780664	0.00363942	0.0261352
139	sphingomyelin (d18:2/24:2)*	Lipid	Sphingomyelins	-0.238024	0.0821155	0.00374776	0.0266407
140	proline	Amino Acid	Urea cycle; Arginine and Proline Metabolism	0.244114	0.0842549	0.00376357	0.0266407
141	1-stearoyl-GPG (18:0)	Lipid	Lysophospholipid	0.223562	0.0773288	0.00383951	0.0269855
142	trigonelline (N'-methylnicotinate)	Cofactors and Vitamins	Nicotinate and Nicotinamide Metabolism	-0.224514	0.0779277	0.00396352	0.0276075
143	3-hydroxyisobutyrate	Amino Acid	Leucine, Isoleucine and Valine Metabolism	0.235289	0.0817131	0.00398372	0.0276075
144	adenosine 5'-monophosphate (AMP)	Nucleotide	Purine Metabolism, Adenine containing	0.219771	0.0769428	0.00428614	0.029497
145	1-lignoceroyl-GPC (24:0)	Lipid	Lysophospholipid	-0.236129	0.0836283	0.00474941	0.0324598
146	1-palmitoyl-GPI (16:0)	Lipid	Lysophospholipid	0.231806	0.0821989	0.00480137	0.0325901
147	sulfate of piperine metabolite C16H19NO3 (2)*	Xenobiotics	Food Component/Plant	0.233665	0.0830888	0.00491983	0.0331053
148	3-carboxy-4-methyl-5-pentyl-2-furanpropionate (3-CMPFP)**	Lipid	Fatty Acid, Dicarboxylate	0.221148	0.0786821	0.00494408	0.0331053
149	1-palmitoyl-2-oleoyl-GPC (16:0/18:1)	Lipid	Phosphatidylcholine (PC)	0.240848	0.0860677	0.00513631	0.0341616
150	N-carbamoylvaline	Amino Acid	Leucine, Isoleucine and Valine Metabolism	-0.230219	0.0825977	0.00531602	0.0351211
151	choline phosphate	Lipid	Phospholipid Metabolism	0.219753	0.0794636	0.00568442	0.0373063
152	N-stearoyl-sphingosine (d18:1/18:0)*	Lipid	Ceramides	0.231691	0.0840307	0.00582956	0.0380072
153	docosapentaenoate (n6 DPA; 22:5n6)	Lipid	Long Chain Polyunsaturated Fatty Acid (n3 and n6)	0.224392	0.0817542	0.00605631	0.0392275
154	hippurate	Xenobiotics	Benzoate Metabolism	-0.212181	0.0783389	0.00675881	0.0434934
155	beta-citrylglutamate	Amino Acid	Glutamate Metabolism	0.223372	0.0825949	0.00684211	0.0437454
156	1-linoleoyl-GPG (18:2)*	Lipid	Lysophospholipid	0.210314	0.078064	0.00705754	0.0448335
157	homostachydrine*	Xenobiotics	Food Component/Plant	-0.210784	0.0784066	0.0071807	0.0453253
158	isovalerylcarnitine (C5)	Amino Acid	Leucine, Isoleucine and Valine Metabolism	0.221691	0.0826048	0.00727998	0.0456611
159	3-methoxytyrosine	Amino Acid	Tyrosine Metabolism	-0.197771	0.0744823	0.00792448	0.0493909
160	X - 12216	-	-	-0.208554	0.0786334	0.00799617	0.0495263
The table is sorted based on the association of circulating metabolites with MASLD. For the multivariate logistic regression, we adjusted for the covariates age, sex, BMI, smoking status, daily alcohol consumption and lipid-lowering medication use. The FDR corrected significance threshold is Q-value<0.05.
Abbreviations: MASLD, metabolic dysfunction-associated steatotic liver disease; SE, standard error; FDR, flase discovery rate.

## Sheet: Table A6
Table A6. MASLD-associated circulating metabolites significantly associated with gut microbiota.
No.	Metabolites	Superpathway	Subpathway
1	palmitoyl-oleoyl-glycerol (16:0/18:1) [1]*	Lipid	Diacylglycerol
2	palmitoyl-arachidonoyl-glycerol (16:0/20:4) [2]*	Lipid	Diacylglycerol
3	palmitoyl-oleoyl-glycerol (16:0/18:1) [2]*	Lipid	Diacylglycerol
4	behenoyl dihydrosphingomyelin (d18:0/22:0)*	Lipid	Dihydrosphingomyelins
5	4-hydroxyglutamate	Amino Acid	Glutamate Metabolism
6	X - 12456	-	-
7	X - 26109	-	-
8	1-stearoyl-2-docosahexaenoyl-GPE (18:0/22:6)*	Lipid	Phosphatidylethanolamine (PE)
9	myristoyl-linoleoyl-glycerol (14:0/18:2) [2]*	Lipid	Diacylglycerol
10	palmitoyl-docosahexaenoyl-glycerol (16:0/22:6) [1]*	Lipid	Diacylglycerol
11	3-methyl-2-oxovalerate	Amino Acid	Leucine, Isoleucine and Valine Metabolism
12	X - 19438	-	-
13	sphingomyelin (d18:0/18:0, d19:0/17:0)*	Lipid	Dihydrosphingomyelins
14	1-palmitoleoylglycerol (16:1)*	Lipid	Monoacylglycerol
15	4-methyl-2-oxopentanoate	Amino Acid	Leucine, Isoleucine and Valine Metabolism
16	diacylglycerol (16:1/18:2 [2], 16:0/18:3 [1])*	Lipid	Diacylglycerol
17	aspartate	Amino Acid	Alanine and Aspartate Metabolism
18	isoleucine	Amino Acid	Leucine, Isoleucine and Valine Metabolism
19	N-acetylglycine	Amino Acid	Glycine, Serine and Threonine Metabolism
20	eicosenoylcarnitine (C20:1)*	Lipid	Fatty Acid Metabolism (Acyl Carnitine, Monounsaturated)
21	5alpha-androstan-3alpha,17beta-diol monosulfate (1)	Lipid	Androgenic Steroids
22	glycosyl ceramide (d18:2/24:1, d18:1/24:2)*	Lipid	Hexosylceramides (HCER)
23	cinnamoylglycine	Xenobiotics	Food Component/Plant
24	X - 22834	-	-
25	lactate	Carbohydrate	Glycolysis, Gluconeogenesis, and Pyruvate Metabolism
26	X - 13844	-	-
27	1-(1-enyl-palmitoyl)-2-oleoyl-GPC (P-16:0/18:1)*	Lipid	Plasmalogen
28	leucine	Amino Acid	Leucine, Isoleucine and Valine Metabolism
29	glycochenodeoxycholate glucuronide (1)	Lipid	Primary Bile Acid Metabolism
30	glycosyl ceramide (d18:1/23:1, d17:1/24:1)*	Lipid	Hexosylceramides (HCER)
31	glucose	Carbohydrate	Glycolysis, Gluconeogenesis, and Pyruvate Metabolism
32	deoxycholate	Lipid	Secondary Bile Acid Metabolism
33	isoursodeoxycholate	Lipid	Secondary Bile Acid Metabolism
34	palmitoyl-sphingosine-phosphoethanolamine (d18:1/16:0)	Lipid	Ceramide PEs
35	5alpha-androstan-3beta,17beta-diol disulfate	Lipid	Androgenic Steroids
36	2-methylbutyrylcarnitine (C5)	Amino Acid	Leucine, Isoleucine and Valine Metabolism
37	5alpha-androstan-3beta,17beta-diol monosulfate (2)	Lipid	Androgenic Steroids
38	propionylcarnitine (C3)	Lipid	Fatty Acid Metabolism (also BCAA Metabolism)
39	glycodeoxycholate 3-sulfate	Lipid	Secondary Bile Acid Metabolism
40	lactosyl-N-nervonoyl-sphingosine (d18:1/24:1)*	Lipid	Lactosylceramides (LCER)
41	valine	Amino Acid	Leucine, Isoleucine and Valine Metabolism
42	linoleoyl-arachidonoyl-glycerol (18:2/20:4) [2]*	Lipid	Diacylglycerol
43	1-(1-enyl-palmitoyl)-2-palmitoleoyl-GPC (P-16:0/16:1)*	Lipid	Plasmalogen
44	ceramide (d18:1/20:0, d16:1/22:0, d20:1/18:0)*	Lipid	Ceramides
45	beta-sitosterol	Lipid	Sterol
46	sphingomyelin (d18:1/20:2, d18:2/20:1, d16:1/22:2)*	Lipid	Sphingomyelins
47	1-(1-enyl-palmitoyl)-GPC (P-16:0)*	Lipid	Lysoplasmalogen
48	oleoyl-linoleoyl-glycerol (18:1/18:2) [1]	Lipid	Diacylglycerol
49	sphingomyelin (d18:2/24:2)*	Lipid	Sphingomyelins
50	trigonelline (N'-methylnicotinate)	Cofactors and Vitamins	Nicotinate and Nicotinamide Metabolism
51	1-palmitoyl-GPI* (16:0)	Lipid	Lysophospholipid
52	3-carboxy-4-methyl-5-pentyl-2-furanpropionate (3-CMPFP)	Lipid	Fatty Acid, Dicarboxylate
53	N-stearoyl-sphingosine (d18:1/18:0)*	Lipid	Ceramides
54	docosapentaenoate (n6 DPA; 22:5n6)	Lipid	Long Chain Polyunsaturated Fatty Acid (n3 and n6)
55	hippurate	Xenobiotics	Benzoate Metabolism
56	homostachydrine*	Xenobiotics	Food Component/Plant
57	X - 12216	-	-
The table is showing 57 MASLD-related metabolites significantly associated with gut microbiota, which extracted fron the findings from Ahmad S., et al. bioRxiv 2024
Abbreviations: MASLD, metabolic dysfunction-associated steatosis liver disease.
Reference: Ahmad S, Wu T, Arnold M, Hankemeier T, Ghanbari M, Roshchupkin G, et al. The blood metabolome of cognitive function and brain health in middle-aged adults — influences of genes, gut microbiome, and exposome. medRxiv. 2024: 2024.2012.2016.24317793.

## Sheet: Table A7
Table A7. Association of TMAO and related precursors with metabolic associated MASLD, liver fibrosis, alpha diversity, and the MASLD-associated genera.
	Betaine				Deoxycarnitine				Carnitine				Choline				TMAO
	Beta	SE	P-value	Q-value	Beta	SE	P-value	Q-value	Beta	SE	P-value	Q-value	Beta	SE	P-value	Q-value	Beta	SE	P-value	Q-value
MASLD	-0.020806	0.00838174	0.0130536	0.0326339	-1.28089	0.47688	0.0072317	0.0326339	0.0173364	0.00906455	0.055806	0.09301	-0.0413313	0.0386606	0.285033	0.356292	-0.00070435	0.00879562	0.936174	0.936174
Liver fibrosis	0.00634777	0.0153598	0.679407	0.679407	-1.57905	1.04858	0.132094	0.220156	-0.0383103	0.0200967	0.0566115	0.220156	-0.0442081	0.0826103	0.592553	0.679407	0.019495	0.0115142	0.0904329	0.220156
Shannon Index	0.00122082	0.00136246	0.370445	0.41947	-0.0701492	0.0835081	0.401091	0.41947	-0.00181358	0.00162278	0.264013	0.41947	-0.0056739	0.00702502	0.41947	0.41947	-0.00139858	0.00145602	0.337008	0.41947
InvSimpson Index	0.0206767	0.0440743	0.639077	0.798846	-3.09019	2.69982	0.252649	0.421081	-0.00935552	0.0525116	0.858632	0.858632	-0.403422	0.226906	0.0757166	0.378583	-0.0540803	0.0470781	0.250936	0.421081
Observed richness	-0.00898873	0.0063002	0.154034	0.331125	-0.347278	0.386903	0.369669	0.462087	0.0159173	0.00751219	0.0344006	0.172003	0.0423498	0.0329219	0.198675	0.331125	-0.00155715	0.00690757	0.821703	0.821703
genus_Lachnospiraceae UCG-010	-0.00898873	0.0063002	0.154034	0.331125	-0.347278	0.386903	0.369669	0.462087	0.0159173	0.00751219	0.0344006	0.172003	0.0423498	0.0329219	0.198675	0.331125	-0.00155715	0.00690757	0.821703	0.821703
The table is sorted based on the Q-value association of these 5 metabolites with MASLD. For the multivariate logistic regression, we adjusted for the covariates age, sex, BMI, smoking status, alcohol consumption, and lipid-lowering medication use. The Q-value threshold is FDR corrected p-value<0.05. The Q-value surpassing the significance threshold are filled yellow, and nominally associated (p-v…
Abbreviations: TMAO, trimethylamine-N-oxide; MASLD, metabolic dysfunction-associated steatotic liver disease; SE, standard error; FDR, flase discovery rate.

## Sheet: Table A8
Table A8. Sensitivity analysis of the associations between TMAO and related precursors with MASLD, liver fibrosis, alpha diversity, and MASLD-associated genera.
	Betaine				Deoxycarnitine				Carnitine				Choline				TMAO
	Beta	SE	P-value	Q-value	Beta	SE	P-value	Q-value	Beta	SE	P-value	Q-value	Beta	SE	P-value	Q-value	Beta	SE	P-value	Q-value
MASLD	-0.0201354	0.00837639	0.0162242	0.0405604	-1.27218	0.477088	0.00766317	0.0383159	0.0172769	0.00906119	0.0565607	0.0942679	-0.0403114	0.0386626	0.297112	0.37139	-0.000134447	0.00877742	0.987779	0.987779
Liver fibrosis	0.00616697	0.014803	0.676968	0.793706	-1.78159	0.983929	0.070189	0.116982	-0.0389616	0.0191968	0.0423985	0.116982	-0.0192213	0.0735036	0.793706	0.793706	0.0184712	0.00962096	0.0548714	0.116982
Shannon Index	0.00109367	0.00136131	0.421935	0.421935	-0.0717546	0.0834129	0.389864	0.421935	-0.00176598	0.00162076	0.276149	0.421935	-0.00571499	0.0070128	0.4153	0.421935	-0.00150782	0.00145345	0.299795	0.421935
InvSimpson Index	0.0171335	0.0440837	0.697611	0.872014	-3.15409	2.6997	0.242957	0.404928	-0.00840181	0.0525031	0.872893	0.872893	-0.405737	0.226759	0.073868	0.36934	-0.0569263	0.0470473	0.22657	0.404928
Observed richness	0.237078	0.162803	0.145641	0.539766	12.3566	9.97899	0.215906	0.539766	-0.147407	0.194032	0.447609	0.746014	-0.337122	0.839505	0.688084	0.763239	-0.0524388	0.174035	0.763239	0.763239
genus_Lachnospiraceae UCG-010	-0.00716462	0.00634165	0.258902	0.434265	-0.366701	0.390041	0.347412	0.434265	0.0163548	0.00755298	0.0306479	0.15324	0.0323947	0.03313	0.328458	0.434265	-0.00365601	0.00694086	0.598518	0.598518
The table is sorted based on the Q-value association of these 5 metabolites with MASLD. The Q-value threshold is FDR corrected p-value<0.05. The Q-value surpassing the significance threshold are filled yellow, and nominally associated (p-value<0.05) are filled green.
In the multivariate logistic regression analyses presented in Table S7, we adjusted for age, sex, BMI, smoking status, alcohol consumption, and lipid-lowering medication use. In Table S8, we included additional adjustments for energy intake and dietary intake.
Abbreviations: TMAO, trimethylamine-N-oxide; MASLD, metabolic dysfunction-associated steatotic liver disease; SE, standard error; FDR, flase discovery rate.

## Sheet: Figure A1
Figure A1. The relative abundance of phyla in the 1267 participants with microbiome and ultrasound data.
(A). Mean relative abundance per phylum in percentages. Pie chart showing the median relative abundance per phylum in percentages.
(B). Box plot of relative abundance of microbial phyla in MASLD and no MASLD groups. The relative abundance of all phyla adds up to 1.
Abbreviations: MASLD, metabolic dysfunction-associated steatotic liver disease.
